# Supplementary material for: Aridity differentially alters the stability of soil bacterial and fungal networks in coastal and inland areas of Australia
Source: Environ Microbiol. 2022 Sep 16;24(11):5574–82. doi: 10.1111/1462-2920.16186 (PMC9825871; doi:10.1111/1462-2920.16186)
Supplement: Supplementary file 2 — Table S1 Supporting Information [file EMI-24-5574-s001.csv]

Sample ID	Soil pH	DOC (mg/kg)	DON (mg/kg)	TN(%)	TC(%)	NO3 (mg/kg)	NH4 (mg/kg)	Long	Lat	MAP (mm)	MAT	Aridity index	Location
22	5.77	424.8	9.52	0.16	4.03	0.27	10.015	148.88	-37.62	1094	14.53749996	0.7966	Coastal
23	5.7	488.75	12.18	0.16	3.98	0.06	11.435	148.88	-37.62	1094	14.53749996	0.7966	Coastal
24	5.58	432.5	9.57	0.14	3.51	0.075	9.055	148.88	-37.62	1094	14.53749996	0.7966	Coastal
25	5.28	542.5	57.35	0.28	6.04	27.425	10.59	149.15	-37.57	981	14.54166655	0.7299	Coastal
26	5.11	303.45	22.97	0.43	9.01	31.46	14.825	149.15	-37.57	981	14.54166655	0.7299	Coastal
27	5.58	543	51.3	0.26	5.64	12.77	36.61	149.15	-37.57	981	14.54166655	0.7299	Coastal
28	5.79	341.8	10.69	0.06	1.54	0.5	10.705	149.6667	-37.3333	937	14.80833346	0.7131	Coastal
29	5.42	370.75	8.15	0.07	1.89	0.5	5.315	149.6667	-37.3333	937	14.80833346	0.7131	Coastal
30	5.23	583	46.9	0.11	2.55	6.56	59.615	149.6667	-37.3333	937	14.80833346	0.7131	Coastal
31	5.01	317.5	48.99	0.44	6.72	30.185	2.9	149.8152	-36.8388	856	14.66249994	0.6572	Coastal
32	5.04	228.85	10.17	0.14	2.52	0.5	9.275	149.8152	-36.8388	856	14.66249994	0.6572	Coastal
33	4.73	230.7	9.33	0.11	2.46	0.5	10.175	149.8152	-36.8388	856	14.66249994	0.6572	Coastal
34	5.94	230.75	16.81	0.15	2.13	13.36	1.375	149.9211	-36.7789	874	15.43333346	0.6542	Coastal
35	6.15	207	13.64	0.12	1.77	8.78	1.16	149.9211	-36.7789	874	15.43333346	0.6542	Coastal
36	6.07	214.2	17.87	0.14	2.12	14.075	1.315	149.9211	-36.7789	874	15.43333346	0.6542	Coastal
37	5.71	661	63.45	0.65	9.39	24.645	30.575	150.0345	-36.5484	959	15.37083332	0.7089	Coastal
38	5.61	396.55	15.57	0.37	7.03	1.695	5.58	150.0345	-36.5484	959	15.37083332	0.7089	Coastal
39	5.49	787.5	70.6	0.66	11.22	23.225	15.06	150.0345	-36.5484	959	15.37083332	0.7089	Coastal
40	5.88	384	28.72	0.23	3.48	5.15	7.085	149.8721	-36.3968	948	15.11249999	0.6725	Coastal
41	5.7	404.8	31.57	0.2	3.06	5.27	13.21	149.8721	-36.3968	948	15.11249999	0.6725	Coastal
42	5.81	294.3	30.4	0.21	3.23	12.225	2.655	149.8721	-36.3968	948	15.11249999	0.6725	Coastal
43	5.67	344.05	31.05	0.26	3.82	15.15	1.145	149.9729	-36.3647	965	15.20833341	0.7088	Coastal
44	5.36	294.1	50.9	0.25	3.71	34.6	5.96	149.9729	-36.3647	965	15.20833341	0.7088	Coastal
45	5.5	484.8	36.31	0.27	5.53	21.505	2.455	149.9729	-36.3647	965	15.20833341	0.7088	Coastal
46	5.54	209.35	29.14	0.11	1.31	29.78	1.075	150.0493	-36.0761	946	15.67083345	0.6734	Coastal
47	5.69	260.1	37.7	0.14	1.91	31.835	1.165	150.0493	-36.0761	946	15.67083345	0.6734	Coastal
48	5.85	243.45	31.05	0.14	1.8	27.86	1.66	150.0493	-36.0761	946	15.67083345	0.6734	Coastal
107	8.64	158.5	6.92	0.07	0.8	2.43	0.5	146.025	-29.9823	334	20.45000011	0.1444	Inland
108	8.68	189.25	13.61	0.07	0.62	4.225	0.5	146.025	-29.9823	334	20.45000011	0.1444	Inland
109	8.85	184.35	21.34	0.06	0.54	12.825	0.5	146.025	-29.9823	334	20.45000011	0.1444	Inland
110	8.12	197.1	10.36	0.08	0.85	1.5	0.5	145.7509	-28.0819	399	21.30000005	0.1688	Inland
111	6.99	164.85	9.35	0.07	0.79	3.315	2.455	145.7509	-28.0819	399	21.30000005	0.1688	Inland
112	7.18	199.55	9	0.05	0.56	1.845	1.26	145.7509	-28.0819	399	21.30000005	0.1688	Inland
113	7.02	200	10.14	0.06	0.61	2.885	0.5	144.8638	-28.1378	345	21.60000014	0.1423	Inland
114	6.47	187.55	10.41	0.1	1.04	3.805	0.5	144.8638	-28.1378	345	21.60000014	0.1423	Inland
115	5.87	171.45	8.46	0.06	0.58	4.22	0.5	144.8638	-28.1378	345	21.60000014	0.1423	Inland
116	6.12	132.3	5.6	0.04	0.4	2.925	0.5	143.8167	-27.9833	327	21.97916694	0.1293	Inland
117	6.22	118.5	5.08	0.04	0.41	2.755	0.5	143.8167	-27.9833	327	21.97916694	0.1293	Inland
118	6.18	119.2	3.27	0.05	0.47	1.105	1.945	143.8167	-27.9833	327	21.97916694	0.1293	Inland
119	7.44	269.65	37.16	0.18	2.28	20.295	1.175	144.3697	-27.3872	325	22.0541665	0.1292	Inland
120	7.14	246.95	57.65	0.17	2.05	44.965	2.64	144.3697	-27.3872	325	22.0541665	0.1292	Inland
121	6.44	184.35	48.55	0.19	2.4	33.005	1.905	144.3697	-27.3872	325	22.0541665	0.1292	Inland
123	6.94	65.35	8.98	0.06	0.49	6.485	0.5	144.3028	-26.5865	382	22.24999994	0.1494	Inland
124	6.31	155.65	9.39	0.08	0.81	7.55	0.5	144.3028	-26.5865	382	22.24999994	0.1494	Inland
125	6.53	153.5	7.22	0.06	0.56	6.225	0.5	144.3028	-26.5865	382	22.24999994	0.1494	Inland
126	5.95	167	2.1	0.04	0.41	1.42	0.5	142.75	-25.3667	320	23.48333345	0.1137	Inland
127	6.11	175.4	3.67	0.04	0.37	2.755	1.575	142.75	-25.3667	320	23.48333345	0.1137	Inland
128	6.25	52.95	1.86	0.03	0.32	1.305	1.925	142.75	-25.3667	320	23.48333345	0.1137	Inland
129	6.35	98.75	9.65	0.08	0.91	5.62	1.49	144.2333	-23.5	408	23.60833357	0.1482	Inland
130	6.47	82.9	6.46	0.08	0.88	3.52	1.445	144.2333	-23.5	408	23.60833357	0.1482	Inland
131	7.02	109.85	18.19	0.08	0.82	9.06	4.92	144.2333	-23.5	408	23.60833357	0.1482	Inland
136	7.81	63.45	2.92	0.04	0.43	0.5	1.395	143.1281	-22.3861	444	24.67083347	0.1551	Inland
137	7.94	89.2	6.9	0.06	0.72	0.5	1.97	143.1281	-22.3861	444	24.67083347	0.1551	Inland
138	7.79	75.8	4.3	0.06	0.58	0.5	1.3	143.1281	-22.3861	444	24.67083347	0.1551	Inland
139	8.302	53.6	4.65	0.02	0.3	3.02	1.095	139.88	-22.97	278	24.54583323	0.0951	Inland
140	7.85	49.325	1.93	0.02	0.25	1.385	2.165	139.88	-22.97	278	24.54583323	0.0951	Inland
141	7.72	69.05	5.16	0.03	0.47	2.1	0.955	139.88	-22.97	278	24.54583323	0.0951	Inland
146	6.07	71.35	4.97	0.03	0.25	2.165	4.155	136.2	-22.93	298	22.5958337	0.0996	Inland
147	6.13	73.25	5.21	0.02	0.18	2.29	7.48	136.2	-22.93	298	22.5958337	0.0996	Inland
148	6.31	69.45	4.94	0.03	0.25	2.81	5.895	136.2	-22.93	298	22.5958337	0.0996	Inland
149	6.48	218.6	31.92	0.19	2.24	13.63	9.425	134.9	-23.02	284	21.47916655	0.0969	Inland
150	6.28	200.95	17.53	0.12	1.55	2.85	5.06	134.9	-23.02	284	21.47916655	0.0969	Inland
151	6.6	183.2	17.47	0.11	1.36	4.37	5.545	134.9	-23.02	284	21.47916655	0.0969	Inland
156	7.17	218.8	62.9	0.23	3.22	35.285	6.395	134.41	-23.02	365	21.12499988	0.1262	Inland
157	8.43	276.9	43.2	0.12	1.5	21.685	6.66	134.41	-23.02	365	21.12499988	0.1262	Inland
158	6.3	241.2	126.5	0.31	3.78	79.01	7.1	134.41	-23.02	365	21.12499988	0.1262	Inland
159	6.7	59.15	10.33	0.05	0.58	8.795	7.825	133.98	-22.98	345	21.36249993	0.1195	Inland
161	6.31	62.95	8.63	0.05	0.46	6.405	8.765	133.98	-22.98	345	21.36249993	0.1195	Inland
162	6.33	61.75	10.43	0.03	0.26	6.09	8.66	133.8677	-23.5826	330	20.57500017	0.1164	Inland
163	6.42	81.55	13.74	0.04	0.47	3.065	8.645	133.8677	-23.5826	330	20.57500017	0.1164	Inland
164	6.16	84.25	16.43	0.05	0.47	7.78	8.68	133.8677	-23.5826	330	20.57500017	0.1164	Inland
168	6.01	154.8	25.14	0.04	0.38	5.68	10.48	133.42	-22.23	309	22.8041666	0.104	Inland
169	6.33	100.4	22.71	0.05	0.53	5.31	12.33	133.42	-22.23	309	22.8041666	0.104	Inland
170	6.03	110.05	33.52	0.06	0.71	12.38	12.925	133.42	-22.23	309	22.8041666	0.104	Inland
171	6.43	96.35	12.86	0.03	0.19	4.22	12.45	134.2167	-20.65	254	25.02499982	0.0806	Inland
172	6.53	124.35	21.74	0.04	0.53	4.285	21.685	134.2167	-20.65	254	25.02499982	0.0806	Inland
174	6.12	68.8	24.65	0.07	0.87	12.275	8.175	134.2	-20.05	373	25.52500014	0.118	Inland
175	6.16	110.8	38.18	0.07	0.9	20.57	7.12	134.2	-20.05	373	25.52500014	0.118	Inland
176	6.14	64.15	17.31	0.05	0.62	8.375	6.96	134.2	-20.05	373	25.52500014	0.118	Inland
177	5.16	57.25	2.5	0.05	0.66	1.375	5.2	134.4845	-19.4009	389	25.96666706	0.1246	Inland
178	5.71	116	7.83	0.08	1.07	0.815	4.185	134.4845	-19.4009	389	25.96666706	0.1246	Inland
179	5.67	100	16.38	0.09	1.32	2.07	4.28	134.4845	-19.4009	389	25.96666706	0.1246	Inland
180	7.01	94.45	10.51	0.06	0.64	3.22	8.94	136	-19.8333	377	25.71666634	0.1233	Inland
181	6.97	97.6	13.61	0.06	0.54	2.885	6.8	136	-19.8333	377	25.71666634	0.1233	Inland
182	6.94	92.85	11.57	0.07	0.86	4.225	8.905	136	-19.8333	377	25.71666634	0.1233	Inland
184	5.35	46.72	17.36	0.03	0.35	15.995	1.645	136.9	-20.07	362	25.33333329	0.1202	Inland
185	5.73	76.3	5.01	0.04	0.56	2.11	1.89	136.9	-20.07	362	25.33333329	0.1202	Inland
186	5.91	79.7	4.13	0.07	1.06	1.195	1.07	138	-19.9167	438	25.33749986	0.147	Inland
188	6.04	83.25	4.53	0.07	0.91	1.87	0.5	138	-19.9167	438	25.33749986	0.147	Inland
189	5	72.95	29.07	0.08	1.07	25.15	5.64	139.1333	-20.35	487	24.72083338	0.1658	Inland
190	4.93	70.15	24.33	0.07	1	17.495	5.435	139.1333	-20.35	487	24.72083338	0.1658	Inland
191	5.21	66.35	20.02	0.06	0.92	17.445	1.835	139.1333	-20.35	487	24.72083338	0.1658	Inland
192	6.17	77.15	12.86	0.07	0.73	8.17	1.375	140.25	-20.33	542	25.61666656	0.1836	Inland
193	6.39	73	5.83	0.06	0.6	2.655	1.455	140.25	-20.33	542	25.61666656	0.1836	Inland
194	6.34	75.35	6.71	0.06	0.5	3.465	1.515	140.25	-20.33	542	25.61666656	0.1836	Inland
195	7.32	68.3	3.89	0.04	0.59	0.5	1.61	140.2082	-19.8903	565	26.0333333	0.1954	Inland
196	7.36	58.3	3.13	0.03	0.29	0.5	1.385	140.2082	-19.8903	565	26.0333333	0.1954	Inland
197	6.91	51.25	2.35	0.04	0.4	0.5	1.17	140.2082	-19.8903	565	26.0333333	0.1954	Inland
198	6.63	120	11.04	0.08	0.95	4.045	2.245	141.0762	-19.9401	494	26.29166679	0.1714	Inland
199	6.66	166.3	16.8	0.09	1.21	3.86	2.46	141.0762	-19.9401	494	26.29166679	0.1714	Inland
200	6.64	150.3	12.91	0.1	1.29	2.545	2.64	141.0762	-19.9401	494	26.29166679	0.1714	Inland
238	6.36	191.35	6.53	0.04	0.69	0.5	2.865	152.9339	-25.7611	1309	21.2125001	0.7177	Coastal
239	6.34	238.65	6.56	0.06	1.18	0.5	1.835	152.9339	-25.7611	1309	21.2125001	0.7177	Coastal
240	6.14	247.45	9.88	0.05	0.87	0.5	5.01	152.9339	-25.7611	1309	21.2125001	0.7177	Coastal
241	5.98	263.35	11.5	0.09	1.46	1.25	3.9	153.0546	-26.9139	1506	20.35416663	0.852	Coastal
242	6	245.05	11.86	0.08	1.29	2.13	3.88	153.0546	-26.9139	1506	20.35416663	0.852	Coastal
243	5.89	258.45	14.1	0.08	1.33	0.5	7.55	153.0546	-26.9139	1506	20.35416663	0.852	Coastal
244	5.6	336.95	9.32	0.21	3.23	0.5	2.545	153.1656	-27.5889	1303	19.91666663	0.7466	Coastal
245	5.45	365.7	11.73	0.24	3.66	0.5	5.065	153.1656	-27.5889	1303	19.91666663	0.7466	Coastal
246	4.98	350.9	10.77	0.21	3.21	0.5	5.045	153.1656	-27.5889	1303	19.91666663	0.7466	Coastal
247	4.97	541.5	16.14	0.19	3.9	0.5	1.895	153.60466	-28.672215	1769	19.83750002	1.0784	Coastal
248	5.26	414.25	11.63	0.11	2.5	0.5	0.94	153.60466	-28.672215	1769	19.83750002	1.0784	Coastal
249	5.29	495.95	14.42	0.17	3.59	0.5	2.17	153.60466	-28.672215	1769	19.83750002	1.0784	Coastal
250	5.6	387.65	10.49	0.14	2.26	0.5	3.955	153.2604	-29.1788	1299	19.27083345	0.8024	Coastal
251	5.71	394.35	12.5	0.14	2.14	0.5	3.5	153.2604	-29.1788	1299	19.27083345	0.8024	Coastal
252	6	388.2	13.65	0.14	2.11	0.5	6	153.2604	-29.1788	1299	19.27083345	0.8024	Coastal
253	6.13	667	28.11	0.32	6.58	0.5	7.085	153.146	-30.1888	1519	19.05416679	0.9139	Coastal
254	5.93	634	24.74	0.29	5.45	0.5	10.645	153.146	-30.1888	1519	19.05416679	0.9139	Coastal
255	6.82	541.5	21.6	0.35	7.08	0.5	15.785	153.146	-30.1888	1519	19.05416679	0.9139	Coastal
256	5.59	384.45	15.15	0.15	2.71	0.5	6.17	152.8173	-31.2634	1442	18.18333348	0.9035	Coastal
257	5.56	366.6	11.44	0.14	2.94	0.5	5.895	152.8173	-31.2634	1442	18.18333348	0.9035	Coastal
258	5.56	359.7	9.13	0.1	2.2	0.5	3.41	152.8173	-31.2634	1442	18.18333348	0.9035	Coastal
259	5.7	483.3	17.11	0.34	5.86	0.5	7.435	152.4256	-31.9514	1143	18.17916665	0.6963	Coastal
260	5.71	756	33.72	0.41	6.87	0.5	7.47	152.4256	-31.9514	1143	18.17916665	0.6963	Coastal
261	5.64	593.5	25.69	0.4	6.92	0.5	6.83	152.4256	-31.9514	1143	18.17916665	0.6963	Coastal
262	5.51	366.4	20.2	0.29	4.82	6.23	2.675	151.653557	-32.910721	1106	17.92083343	0.685	Coastal
263	5.75	304	7.75	0.14	2.18	0.5	1.255	151.653557	-32.910721	1106	17.92083343	0.685	Coastal
264	5.71	322.25	7.2	0.17	2.57	0.5	2.51	151.653557	-32.910721	1106	17.92083343	0.685	Coastal
265	5.8	364.35	27.3	0.15	2.24	5.18	5.7	151.125183	-33.598607	1152	17.08749982	0.7493	Coastal
266	5.84	317.2	25.95	0.17	2.66	5.66	4.83	151.125183	-33.598607	1152	17.08749982	0.7493	Coastal
267	5.96	331.2	13.16	0.14	2.13	0.5	7.025	151.125183	-33.598607	1152	17.08749982	0.7493	Coastal
268	5.88	257.85	4.24	0.1	2.73	0.5	3.02	151.1178	-34.1318	1259	17.25416668	0.8121	Coastal
269	5.88	276.75	6.57	0.12	3.63	0.5	2.29	151.1178	-34.1318	1259	17.25416668	0.8121	Coastal
270	5.41	371.35	14.24	0.22	5.93	0.5	13.045	151.1178	-34.1318	1259	17.25416668	0.8121	Coastal
271	5.75	469.4	25.06	0.32	7.62	2.535	8.5	150.514	-34.4589	1108	13.73749988	0.8079	Coastal
272	6.15	302.65	10.32	0.17	4.08	0.5	3.57	150.514	-34.4589	1108	13.73749988	0.8079	Coastal
273	6.32	252.7	13.09	0.18	4.21	0.5	2.74	150.514	-34.4589	1108	13.73749988	0.8079	Coastal
